# Supplementary material for: 1-(Isopropyl­amino)-3-phen­oxy­propan-2-ol
Source: Acta Crystallogr Sect E Struct Rep Online. 2012 Jan 11;68(Pt 2):o359. doi: 10.1107/S1600536812000566 (PMC3275041; doi:10.1107/S1600536812000566)
Supplement: Supplementary file 1 [file e-68-0o359-sup1.cif]

##############################################################################
#                                                                            #
# This CIF contains the data in a paper accepted for publication in          #
# Acta Crystallographica Section E. It conforms to the requirements of       #
# Notes for Authors for Acta Crystallographica Section E, and has been       #
# peer reviewed under the auspices of the IUCr Commission on Journals.       #
#                                                                            #
# Full details of the Crystallographic Information File format               #
# are given in the paper "The Crystallographic Information File (CIF):       #
# a New Standard Archive File for Crystallography" by S. R. Hall, F. H.      #
# Allen and I. D. Brown [Acta Cryst. (1991), A47, 655-685].                  #
#                                                                            #
# The current version of the core CIF dictionary is obtainable from          #
# ftp://ftp.iucr.org/pub/cif_core.dic.                                       #
#                                                                            #
# Software is freely available for graphical display of the structure(s)     #
# in this CIF. For information consult the CIF software page                 #
# http://www.iucr.org/resources/cif/software.                                #
#                                                                            #
# This file may be used for bona fide research purposes within the           #
# scientific community so long as proper attribution is given to the journal # 
# article from which it was obtained.                                        #
#                                                                            #
##############################################################################
data_I
_audit_creation_method     SHELXL-97
_chemical_name_systematic
;
1-(Isopropylamino)-3-phenoxypropan-2-ol
;
_chemical_name_common     ?
_chemical_formula_moiety     'C12 H19 N O2'
_chemical_formula_sum     'C12 H19 N O2'
_chemical_formula_iupac     'C12 H19 N O2'
_chemical_formula_weight     209.28
_chemical_melting_point     ?
_symmetry_cell_setting     tetragonal
_symmetry_space_group_name_H-M     'P -4 21 c'
_symmetry_space_group_name_Hall     'P -4 2n'
loop_
    _symmetry_equiv_pos_as_xyz
    'x, y, z'
    'x+1/2, -y+1/2, -z+1/2'
    '-x, -y, z'
    '-x+1/2, y+1/2, -z+1/2'
    '-y+1/2, -x+1/2, z+1/2'
    '-y, x, -z'
    'y, -x, -z'
    'y+1/2, x+1/2, z+1/2'
_cell_length_a     15.1162(17)
_cell_length_b     15.1162(17)
_cell_length_c     10.9448(14)
_cell_angle_alpha     90.00
_cell_angle_beta     90.00
_cell_angle_gamma     90.00
_cell_volume     2500.9(5)
_cell_formula_units_Z     8
_cell_measurement_reflns_used     2006
_cell_measurement_theta_min     2.287
_cell_measurement_theta_max     19.8145
_cell_measurement_temperature     298(2)
_exptl_crystal_description     block
_exptl_crystal_colour     colourless
_exptl_crystal_size_max     0.45
_exptl_crystal_size_mid     0.38
_exptl_crystal_size_min     0.37
_exptl_crystal_density_diffrn     1.112
_exptl_crystal_density_meas     ?
_exptl_crystal_density_method     'not measured'
_exptl_crystal_F_000     912
_exptl_absorpt_coefficient_mu     0.075
_exptl_absorpt_correction_type     multi-scan
_exptl_absorpt_process_details     '(SADABS; Sheldrick, 1996)'
_exptl_absorpt_correction_T_min     0.9670
_exptl_absorpt_correction_T_max     0.9728
_exptl_special_details
;
;
_diffrn_ambient_temperature     298(2)
_diffrn_radiation_type     MoK\a
_diffrn_radiation_wavelength     0.71073
_diffrn_radiation_source     'fine-focus sealed tube'
_diffrn_radiation_monochromator     graphite
_diffrn_measurement_device_type     'Bruker SMART CCD'
_diffrn_measurement_method     '\f and \w scans'
_diffrn_detector_area_resol_mean     10.0
_diffrn_reflns_number     9624
_diffrn_reflns_av_R_equivalents     0.1252
_diffrn_reflns_av_sigmaI/netI     0.0635
_diffrn_reflns_theta_min     1.91
_diffrn_reflns_theta_max     25.00
_diffrn_reflns_theta_full     25.00
_diffrn_measured_fraction_theta_max     0.999
_diffrn_measured_fraction_theta_full     0.999
_diffrn_reflns_limit_h_min     -17
_diffrn_reflns_limit_h_max     17
_diffrn_reflns_limit_k_min     -17
_diffrn_reflns_limit_k_max     9
_diffrn_reflns_limit_l_min     -7
_diffrn_reflns_limit_l_max     13
_diffrn_standards_number     0
_diffrn_standards_interval_count     ?
_diffrn_standards_interval_time     ?
_diffrn_standards_decay_%     ?
_refine_special_details
;
 Refinement of F^2^ against ALL reflections.  The weighted R-factor wR and
 goodness of fit S are based on F^2^, conventional R-factors R are based
 on F, with F set to zero for negative F^2^. The threshold expression of
 F^2^ > 2sigma(F^2^) is used only for calculating R-factors(gt) etc. and is
 not relevant to the choice of reflections for refinement.  R-factors based
 on F^2^ are statistically about twice as large as those based on F, and R-
 factors based on ALL data will be even larger.
;
_reflns_number_total     1252
_reflns_number_gt     676
_reflns_threshold_expression     I>2\s(I)
_refine_ls_structure_factor_coef     Fsqd
_refine_ls_matrix_type     full
_refine_ls_R_factor_all     0.1337
_refine_ls_R_factor_gt     0.0643
_refine_ls_wR_factor_gt     0.1486
_refine_ls_wR_factor_ref     0.2211
_refine_ls_goodness_of_fit_ref     1.155
_refine_ls_restrained_S_all     1.152
_refine_ls_number_reflns     1252
_refine_ls_number_parameters     138
_refine_ls_number_restraints     16
_refine_ls_hydrogen_treatment     constr
_refine_ls_weighting_scheme     calc
_refine_ls_weighting_details
         'calc w=1/[\s^2^(Fo^2^)+(0.0662P)^2^+2.1830P] where P=(Fo^2^+2Fc^2^)/3'
_atom_sites_solution_hydrogens     difmap
_atom_sites_solution_primary     direct
_atom_sites_solution_secondary     difmap
_refine_ls_shift/su_max     0.000
_refine_ls_shift/su_mean     0.000
_refine_diff_density_max     0.237
_refine_diff_density_min     -0.248
_refine_ls_extinction_method     none
_refine_ls_extinction_coef     ?
loop_
    _atom_type_symbol
    _atom_type_description
    _atom_type_scat_dispersion_real
    _atom_type_scat_dispersion_imag
    _atom_type_scat_source
    'C' 'C' 0.0033 0.0016
                         'International Tables Vol C Tables 4.2.6.8 and 6.1.1.4'
    'H' 'H' 0.0000 0.0000
                         'International Tables Vol C Tables 4.2.6.8 and 6.1.1.4'
    'O' 'O' 0.0106 0.0060
                         'International Tables Vol C Tables 4.2.6.8 and 6.1.1.4'
    'N' 'N' 0.0061 0.0033
                         'International Tables Vol C Tables 4.2.6.8 and 6.1.1.4'
_computing_data_collection     '<i>SMART</i> (Siemens, 1996)'
_computing_cell_refinement     '<i>SAINT</i> (Siemens, 1996)'
_computing_data_reduction     '<i>SAINT</i> (Siemens, 1996)'
_computing_structure_solution     '<i>SHELXS97</i> (Sheldrick, 2008)'
_computing_structure_refinement     '<i>SHELXL97</i> (Sheldrick, 2008)'
_computing_molecular_graphics
       '<i>SHELXTL</i> (Sheldrick, 2008) and <i>DIAMOND</i> (Brandenburg, 1998)'
_computing_publication_material     '<i>SHELXTL</i> (Sheldrick, 2008)'
loop_
    _atom_site_type_symbol
    _atom_site_label
    _atom_site_fract_x
    _atom_site_fract_y
    _atom_site_fract_z
    _atom_site_U_iso_or_equiv
    _atom_site_adp_type
    _atom_site_calc_flag
    _atom_site_refinement_flags
    _atom_site_occupancy
    _atom_site_symmetry_multiplicity
    _atom_site_disorder_assembly
    _atom_site_disorder_group
    O O1 0.5032(3) 0.6282(4) 0.7225(4) 0.0824(15) Uani d . 1 2 . .
    O O2 0.3665(3) 0.6526(3) 0.5499(4) 0.0750(14) Uani d . 1 2 . .
    H H2 0.3250 0.6451 0.5027 0.090 Uiso calc R 1 2 . .
    N N1 0.2523(3) 0.5115(4) 0.5235(5) 0.0700(17) Uani d . 1 2 . .
    H H1 0.2831 0.4635 0.4999 0.084 Uiso d R 1 2 . .
    C C1 0.4135(5) 0.6047(5) 0.7440(7) 0.074(2) Uani d . 1 2 . .
    H H1C 0.3813 0.6547 0.7774 0.089 Uiso calc R 1 2 . .
    H H1D 0.4101 0.5561 0.8016 0.089 Uiso calc R 1 2 . .
    C C2 0.3755(5) 0.5783(5) 0.6253(7) 0.0639(17) Uani d . 1 2 . .
    H H2A 0.4151 0.5357 0.5858 0.077 Uiso calc R 1 2 . .
    C C3 0.2859(4) 0.5375(5) 0.6394(7) 0.0650(19) Uani d . 1 2 . .
    H H3A 0.2898 0.4863 0.6925 0.078 Uiso calc R 1 2 . .
    H H3B 0.2459 0.5798 0.6768 0.078 Uiso calc R 1 2 . .
    C C4 0.1582(5) 0.4884(6) 0.5218(7) 0.099(3) Uani d D 1 2 . .
    H H4 0.1242 0.5369 0.5583 0.119 Uiso calc R 1 2 . .
    C C5 0.1313(6) 0.4781(9) 0.3916(9) 0.145(5) Uani d D 1 2 . .
    H H5A 0.1431 0.5319 0.3481 0.218 Uiso calc R 1 2 . .
    H H5B 0.0692 0.4650 0.3874 0.218 Uiso calc R 1 2 . .
    H H5C 0.1642 0.4305 0.3553 0.218 Uiso calc R 1 2 . .
    C C6 0.1420(7) 0.4060(7) 0.5930(11) 0.152(5) Uani d D 1 2 . .
    H H6A 0.1765 0.3586 0.5592 0.228 Uiso calc R 1 2 . .
    H H6B 0.0804 0.3909 0.5890 0.228 Uiso calc R 1 2 . .
    H H6C 0.1588 0.4152 0.6766 0.228 Uiso calc R 1 2 . .
    C C7 0.5482(4) 0.6682(5) 0.8129(7) 0.072(2) Uani d D 1 2 . .
    C C8 0.5118(5) 0.6915(5) 0.9248(6) 0.083(2) Uani d D 1 2 . .
    H H8 0.4530 0.6790 0.9430 0.100 Uiso calc R 1 2 . .
    C C9 0.5660(6) 0.7339(5) 1.0086(8) 0.099(3) Uani d D 1 2 . .
    H H9 0.5437 0.7495 1.0848 0.119 Uiso calc R 1 2 . .
    C C10 0.6534(6) 0.7533(6) 0.9800(11) 0.111(4) Uani d D 1 2 . .
    H H10 0.6886 0.7831 1.0362 0.133 Uiso calc R 1 2 . .
    C C11 0.6867(7) 0.7298(5) 0.8730(10) 0.103(3) Uani d D 1 2 . .
    H H11 0.7458 0.7418 0.8563 0.124 Uiso calc R 1 2 . .
    C C12 0.6357(4) 0.6876(5) 0.7852(8) 0.086(2) Uani d D 1 2 . .
    H H12 0.6596 0.6727 0.7096 0.103 Uiso calc R 1 2 . .
loop_
    _atom_site_aniso_label
    _atom_site_aniso_U_11
    _atom_site_aniso_U_22
    _atom_site_aniso_U_33
    _atom_site_aniso_U_12
    _atom_site_aniso_U_13
    _atom_site_aniso_U_23
    O1 0.056(3) 0.109(4) 0.082(3) -0.016(3) -0.003(3) -0.020(3)
    O2 0.067(3) 0.077(3) 0.081(3) 0.001(3) -0.007(3) 0.005(3)
    N1 0.048(3) 0.070(4) 0.092(4) -0.002(3) -0.002(3) -0.025(4)
    C1 0.056(4) 0.088(5) 0.078(5) -0.013(4) 0.005(4) -0.009(4)
    C2 0.056(4) 0.064(4) 0.072(4) 0.001(3) -0.005(4) -0.003(4)
    C3 0.057(4) 0.062(4) 0.076(5) -0.008(3) 0.001(4) -0.009(4)
    C4 0.048(4) 0.110(7) 0.139(8) -0.012(4) -0.004(5) -0.040(7)
    C5 0.075(6) 0.211(13) 0.150(9) -0.007(8) -0.041(7) -0.060(9)
    C6 0.102(8) 0.157(10) 0.196(13) -0.066(7) 0.020(8) -0.001(10)
    C7 0.067(5) 0.066(5) 0.082(5) -0.004(4) -0.011(4) -0.002(4)
    C8 0.089(6) 0.080(5) 0.080(5) -0.011(5) -0.015(5) 0.012(5)
    C9 0.125(8) 0.079(6) 0.093(6) -0.005(6) -0.030(6) -0.001(5)
    C10 0.129(10) 0.077(6) 0.127(9) -0.017(6) -0.051(8) -0.007(6)
    C11 0.091(7) 0.078(6) 0.141(9) -0.024(5) -0.042(7) -0.001(7)
    C12 0.065(5) 0.081(5) 0.113(6) -0.011(4) -0.011(5) 0.003(5)
_geom_special_details
;
 All esds (except the esd in the dihedral angle between two l.s. planes)
 are estimated using the full covariance matrix.  The cell esds are taken
 into account individually in the estimation of esds in distances, angles
 and torsion angles; correlations between esds in cell parameters are only
 used when they are defined by crystal symmetry.  An approximate (isotropic)
 treatment of cell esds is used for estimating esds involving l.s. planes.
;
loop_
    _geom_bond_atom_site_label_1
    _geom_bond_atom_site_label_2
    _geom_bond_site_symmetry_2
    _geom_bond_distance
    _geom_bond_publ_flag
    O1 C7 . 1.344(8) ?
    O1 C1 . 1.422(8) ?
    O2 C2 . 1.400(8) ?
    O2 H2 . 0.8200 ?
    N1 C3 . 1.422(9) ?
    N1 C4 . 1.464(9) ?
    N1 H1 . 0.9000 ?
    C1 C2 . 1.475(9) ?
    C1 H1C . 0.9700 ?
    C1 H1D . 0.9700 ?
    C2 C3 . 1.497(9) ?
    C2 H2A . 0.9800 ?
    C3 H3A . 0.9700 ?
    C3 H3B . 0.9700 ?
    C4 C5 . 1.490(8) ?
    C4 C6 . 1.490(8) ?
    C4 H4 . 0.9800 ?
    C5 H5A . 0.9600 ?
    C5 H5B . 0.9600 ?
    C5 H5C . 0.9600 ?
    C6 H6A . 0.9600 ?
    C6 H6B . 0.9600 ?
    C6 H6C . 0.9600 ?
    C7 C8 . 1.388(2) ?
    C7 C12 . 1.388(2) ?
    C8 C9 . 1.388(2) ?
    C8 H8 . 0.9300 ?
    C9 C10 . 1.388(2) ?
    C9 H9 . 0.9300 ?
    C10 C11 . 1.323(13) ?
    C10 H10 . 0.9300 ?
    C11 C12 . 1.388(2) ?
    C11 H11 . 0.9300 ?
    C12 H12 . 0.9300 ?
loop_
    _geom_angle_atom_site_label_1
    _geom_angle_atom_site_label_2
    _geom_angle_atom_site_label_3
    _geom_angle_site_symmetry_1
    _geom_angle_site_symmetry_3
    _geom_angle
    _geom_angle_publ_flag
    C7 O1 C1 . . 118.3(6) ?
    C2 O2 H2 . . 109.5 ?
    C3 N1 C4 . . 115.1(6) ?
    C3 N1 H1 . . 107.1 ?
    C4 N1 H1 . . 107.9 ?
    O1 C1 C2 . . 107.1(6) ?
    O1 C1 H1C . . 110.3 ?
    C2 C1 H1C . . 110.3 ?
    O1 C1 H1D . . 110.3 ?
    C2 C1 H1D . . 110.3 ?
    H1C C1 H1D . . 108.6 ?
    O2 C2 C1 . . 109.9(6) ?
    O2 C2 C3 . . 107.7(6) ?
    C1 C2 C3 . . 111.9(6) ?
    O2 C2 H2A . . 109.1 ?
    C1 C2 H2A . . 109.1 ?
    C3 C2 H2A . . 109.1 ?
    N1 C3 C2 . . 110.2(6) ?
    N1 C3 H3A . . 109.6 ?
    C2 C3 H3A . . 109.6 ?
    N1 C3 H3B . . 109.6 ?
    C2 C3 H3B . . 109.6 ?
    H3A C3 H3B . . 108.1 ?
    N1 C4 C5 . . 107.6(7) ?
    N1 C4 C6 . . 110.6(7) ?
    C5 C4 C6 . . 111.5(10) ?
    N1 C4 H4 . . 109.0 ?
    C5 C4 H4 . . 109.0 ?
    C6 C4 H4 . . 109.0 ?
    C4 C5 H5A . . 109.5 ?
    C4 C5 H5B . . 109.5 ?
    H5A C5 H5B . . 109.5 ?
    C4 C5 H5C . . 109.5 ?
    H5A C5 H5C . . 109.5 ?
    H5B C5 H5C . . 109.5 ?
    C4 C6 H6A . . 109.5 ?
    C4 C6 H6B . . 109.5 ?
    H6A C6 H6B . . 109.5 ?
    C4 C6 H6C . . 109.5 ?
    H6A C6 H6C . . 109.5 ?
    H6B C6 H6C . . 109.5 ?
    O1 C7 C8 . . 124.3(6) ?
    O1 C7 C12 . . 114.6(6) ?
    C8 C7 C12 . . 121.1(7) ?
    C7 C8 C9 . . 117.8(7) ?
    C7 C8 H8 . . 121.1 ?
    C9 C8 H8 . . 121.1 ?
    C10 C9 C8 . . 120.6(8) ?
    C10 C9 H9 . . 119.7 ?
    C8 C9 H9 . . 119.7 ?
    C11 C10 C9 . . 120.4(10) ?
    C11 C10 H10 . . 119.8 ?
    C9 C10 H10 . . 119.8 ?
    C10 C11 C12 . . 121.7(10) ?
    C10 C11 H11 . . 119.2 ?
    C12 C11 H11 . . 119.2 ?
    C11 C12 C7 . . 118.4(8) ?
    C11 C12 H12 . . 120.8 ?
    C7 C12 H12 . . 120.8 ?
loop_
    _geom_torsion_atom_site_label_1
    _geom_torsion_atom_site_label_2
    _geom_torsion_atom_site_label_3
    _geom_torsion_atom_site_label_4
    _geom_torsion_site_symmetry_1
    _geom_torsion_site_symmetry_2
    _geom_torsion_site_symmetry_3
    _geom_torsion_site_symmetry_4
    _geom_torsion
    _geom_torsion_publ_flag
    C7 O1 C1 C2 . . . . 169.4(6) ?
    O1 C1 C2 O2 . . . . -70.2(8) ?
    O1 C1 C2 C3 . . . . 170.2(6) ?
    C4 N1 C3 C2 . . . . -167.4(6) ?
    O2 C2 C3 N1 . . . . 60.3(7) ?
    C1 C2 C3 N1 . . . . -178.9(7) ?
    C3 N1 C4 C5 . . . . 170.6(8) ?
    C3 N1 C4 C6 . . . . -67.4(10) ?
    C1 O1 C7 C8 . . . . -2.6(11) ?
    C1 O1 C7 C12 . . . . 179.0(7) ?
    O1 C7 C8 C9 . . . . -178.9(7) ?
    C12 C7 C8 C9 . . . . -0.6(12) ?
    C7 C8 C9 C10 . . . . 0.9(13) ?
    C8 C9 C10 C11 . . . . -1.5(15) ?
    C9 C10 C11 C12 . . . . 1.9(16) ?
    C10 C11 C12 C7 . . . . -1.6(14) ?
    O1 C7 C12 C11 . . . . 179.4(7) ?
    C8 C7 C12 C11 . . . . 0.9(12) ?
loop_
    _geom_hbond_atom_site_label_D
    _geom_hbond_atom_site_label_H
    _geom_hbond_atom_site_label_A
    _geom_hbond_site_symmetry_A
    _geom_hbond_distance_DH
    _geom_hbond_distance_HA
    _geom_hbond_distance_DA
    _geom_hbond_angle_DHA
    O2 H2 N1 . 0.82 2.31 2.760(7) 115.1
    N1 H1 O2 6_656 0.90 1.84 2.742(7) 179.0
_iucr_refine_instructions_details
;
TITL 100121D IN P-42(1)C
CELL  0.71073 15.11620 15.11620 10.94480 90.00000 90.00000 90.00000
ZERR 8  0.00170  0.00170  0.00140  0.00000  0.00000  0.00000
LATT -1
SYMM X+ 0.50000, -Y+ 0.50000, -Z+ 0.50000
SYMM -X, -Y, Z
SYMM -X+ 0.50000, Y+ 0.50000, -Z+ 0.50000
SYMM -Y+ 0.50000, -X+ 0.50000, Z+ 0.50000
SYMM -Y, X, -Z
SYMM Y, -X, -Z
SYMM Y+ 0.50000, X+ 0.50000, Z+ 0.50000
SFAC C H O N
UNIT 96 152 16 8
TEMP 25
OMIT -3 50
L.S. 20
ACTA
MERG 4
BOND  $H
CONF
FMAP 2
PLAN 20
SADI 0.001 C4 C6 C4 C5
SADI 0.001 C7 C8 C8 C9 C9 C10 C11 C12 C12 C7
DFIX 1.395 0.005 C7 C8 C8 C9 C9 C10 C11 C12 C12 C7
HTAB 2
HTAB O2 N1
EQIV $1 1-Y, X, 1-Z
HTAB N1 O2_$1
SIZE 0.45 0.38 0.37
WGHT    0.066200    2.183000
FVAR       0.62751
O1    3    0.503249    0.628184    0.722522    11.00000    0.05622    0.10926 =
         0.08181   -0.01983   -0.00302   -0.01565
O2    3    0.366468    0.652649    0.549890    11.00000    0.06695    0.07675 =
         0.08145    0.00516   -0.00725    0.00100
AFIX  83
H2    2    0.325000    0.645072    0.502735    11.00000   -1.20000
AFIX   0
N1    4    0.252256    0.511511    0.523462    11.00000    0.04766    0.07040 =
         0.09193   -0.02482   -0.00237   -0.00182
AFIX   3
H1    2    0.283056    0.463511    0.499862    11.00000   -1.20000
AFIX   0
C1    1    0.413504    0.604726    0.743972    11.00000    0.05585    0.08769 =
         0.07779   -0.00923    0.00461   -0.01301
AFIX  23
H1C   2    0.381297    0.654677    0.777387    11.00000   -1.20000
H1D   2    0.410100    0.556091    0.801597    11.00000   -1.20000
AFIX   0
C2    1    0.375507    0.578341    0.625264    11.00000    0.05586    0.06411 =
         0.07162   -0.00331   -0.00491    0.00146
AFIX  13
H2A   2    0.415132    0.535708    0.585827    11.00000   -1.20000
AFIX   0
C3    1    0.285876    0.537515    0.639406    11.00000    0.05667    0.06235 =
         0.07609   -0.00862    0.00142   -0.00804
AFIX  23
H3A   2    0.289798    0.486289    0.692508    11.00000   -1.20000
H3B   2    0.245905    0.579796    0.676783    11.00000   -1.20000
AFIX   0
C4    1    0.158197    0.488434    0.521779    11.00000    0.04824    0.10965 =
         0.13864   -0.03991   -0.00389   -0.01173
AFIX  13
H4    2    0.124210    0.536891    0.558316    11.00000   -1.20000
AFIX   0
C5    1    0.131299    0.478050    0.391568    11.00000    0.07486    0.21122 =
         0.15024   -0.05994   -0.04108   -0.00673
AFIX 137
H5A   2    0.143141    0.531938    0.348130    11.00000   -1.50000
H5B   2    0.069218    0.465000    0.387442    11.00000   -1.50000
H5C   2    0.164211    0.430523    0.355255    11.00000   -1.50000
AFIX   0
C6    1    0.142039    0.405964    0.592988    11.00000    0.10193    0.15719 =
         0.19596   -0.00075    0.01967   -0.06585
AFIX 137
H6A   2    0.176542    0.358595    0.559186    11.00000   -1.50000
H6B   2    0.080402    0.390935    0.589016    11.00000   -1.50000
H6C   2    0.158764    0.415239    0.676629    11.00000   -1.50000
AFIX   0
C7    1    0.548204    0.668230    0.812853    11.00000    0.06708    0.06647 =
         0.08205   -0.00226   -0.01121   -0.00383
C8    1    0.511821    0.691464    0.924765    11.00000    0.08900    0.08036 =
         0.08030    0.01199   -0.01546   -0.01133
AFIX  43
H8    2    0.453034    0.678988    0.942963    11.00000   -1.20000
AFIX   0
C9    1    0.566042    0.733934    1.008650    11.00000    0.12523    0.07872 =
         0.09299   -0.00102   -0.02952   -0.00478
AFIX  43
H9    2    0.543652    0.749540    1.084803    11.00000   -1.20000
AFIX   0
C10   1    0.653360    0.753334    0.979963    11.00000    0.12926    0.07691 =
         0.12736   -0.00750   -0.05148   -0.01747
AFIX  43
H10   2    0.688614    0.783051    1.036221    11.00000   -1.20000
AFIX   0
C11   1    0.686717    0.729790    0.873046    11.00000    0.09101    0.07757 =
         0.14084   -0.00070   -0.04157   -0.02386
AFIX  43
H11   2    0.745830    0.741816    0.856347    11.00000   -1.20000
AFIX   0
C12   1    0.635705    0.687591    0.785169    11.00000    0.06516    0.08063 =
         0.11273    0.00295   -0.01135   -0.01098
AFIX  43
H12   2    0.659559    0.672657    0.709609    11.00000   -1.20000
HKLF 4
REM  100121D IN P-42(1)C
REM R1 =  0.0643 for    676 Fo > 4sig(Fo)  and  0.1337 for all   1252 data
REM    138 parameters refined using     16 restraints
END
WGHT      0.0662      2.1830
REM Highest difference peak  0.237,  deepest hole -0.248,  1-sigma level  0.046
Q1    1   0.2738  0.5622  0.4446  11.00000  0.05    0.24
Q2    1   0.5250  0.6812  0.8991  11.00000  0.05    0.19
Q3    1   0.3919  0.6704  0.6519  11.00000  0.05    0.18
Q4    1   0.6086  0.7766  1.0952  11.00000  0.05    0.16
Q5    1   0.0984  0.4393  0.6901  11.00000  0.05    0.15
Q6    1   0.6576  0.7119  0.8163  11.00000  0.05    0.14
Q7    1   0.2544  0.6095  0.8032  11.00000  0.05    0.13
Q8    1   0.5394  0.6021  0.6156  11.00000  0.05    0.13
Q9    1   0.3218  0.4269  0.4540  11.00000  0.05    0.13
Q10   1   0.6067  0.7087  0.8797  11.00000  0.05    0.13
Q11   1   0.5222  0.7637  1.0947  11.00000  0.05    0.13
Q12   1   0.4089  0.5403  0.5195  11.00000  0.05    0.13
Q13   1   0.2496  0.5350  0.7074  11.00000  0.05    0.12
Q14   1   0.5435  0.6779  0.6345  11.00000  0.05    0.12
Q15   1   0.1139  0.4003  0.4813  11.00000  0.05    0.12
Q16   1   0.5792  0.6361  0.8982  11.00000  0.05    0.12
Q17   1   0.0847  0.4905  0.3435  11.00000  0.05    0.11
Q18   1   0.1769  0.4595  0.3015  11.00000  0.05    0.11
Q19   1   0.1074  0.5333  0.5942  11.00000  0.05    0.11
Q20   1   0.4589  0.6572  0.8349  11.00000  0.05    0.11
;
data_global
_journal_date_recd_electronic     2011-11-15
_journal_date_accepted     2012-01-06
_journal_name_full     'Acta Crystallographica, Section E'
_journal_year     2012
_journal_volume     68
_journal_issue      2
_journal_page_first     o359
_journal_page_last     o359
_journal_paper_category     QO
_journal_paper_doi     10.1107/S1600536812000566
_journal_coeditor_code     LX2213
_publ_contact_author_name     'Quanjian Lv'
_publ_contact_author_address
;
 Department of Quality Detection and Management
 Zhengzhou College of Animal Husbandry Engineering
 Zhengzhou 450011
 People's Republic of China
;
_publ_contact_author_email     'jyzhang2004@126.com'
_publ_contact_author_fax     '86 371 65962546'
_publ_contact_author_phone     '86 371 86176306'
_publ_section_title
;
1-(Isopropylamino)-3-phenoxypropan-2-ol
;
loop_
    _publ_author_name
    _publ_author_address
    'Xuehui Hou'
;
 Department of Quality Detection and Management
 Zhengzhou College of Animal Husbandry Engineering
 Zhengzhou 450011
 People's Republic of China
;
    'Zigang Li'
;
 Department of Quality Detection and Management
 Zhengzhou College of Animal Husbandry Engineering
 Zhengzhou 450011
 People's Republic of China
;
    'Quanjian Lv'
;
 Department of Quality Detection and Management
 Zhengzhou College of Animal Husbandry Engineering
 Zhengzhou 450011
 People's Republic of China
;
