# Supplementary material for: 1-(Isopropyl­amino)-3-phen­oxy­propan-2-ol
Source: Acta Crystallogr Sect E Struct Rep Online. 2012 Jan 11;68(Pt 2):o359. doi: 10.1107/S1600536812000566 (PMC3275041; doi:10.1107/S1600536812000566)
Supplement: Supplementary file 2 [file e-68-0o359-Isup2.hkl]

# 
# h,k,l, Fc-squared, Fo-squared, sigma(Fo-squared) and status flag 
# 
data_I
_shelx_title ' 100121D IN P-42(1)C' 
_shelx_refln_list_code          4 
_shelx_F_calc_maximum      128.45 
_exptl_crystal_F_000       912.00 
_reflns_d_resolution_high  0.8409 
 
loop_ 
 _symmetry_equiv_pos_as_xyz 
 'x, y, z' 
 'x+1/2, -y+1/2, -z+1/2' 
 '-x, -y, z' 
 '-x+1/2, y+1/2, -z+1/2' 
 '-y+1/2, -x+1/2, z+1/2' 
 '-y, x, -z' 
 'y, -x, -z' 
 'y+1/2, x+1/2, z+1/2' 
 
_cell_length_a    15.1162 
_cell_length_b    15.1162 
_cell_length_c    10.9448 
_cell_angle_alpha  90.000 
_cell_angle_beta   90.000 
_cell_angle_gamma  90.000 
 
_shelx_F_squared_multiplier     1.000 
 
loop_ 
 _refln_index_h 
 _refln_index_k 
 _refln_index_l 
 _refln_F_squared_calc 
 _refln_F_squared_meas 
 _refln_F_squared_sigma 
 _refln_observed_status 
   1   1   0    11599.95    11815.81    509.15 o 
   0   2   0        6.73       19.10      4.42 o 
   1   2   0      570.16      793.03     44.41 o 
   2   2   0    16363.76    19402.90   2348.76 o 
   1   3   0     6445.12     7250.05    230.04 o 
   2   3   0    16175.93    19553.23   1045.70 o 
   3   3   0      236.41      261.11     17.11 o 
   0   4   0      532.08      594.85     66.78 o 
   1   4   0     1288.90     1542.01     53.33 o 
   2   4   0     4611.43     5196.02    187.71 o 
   3   4   0      417.42      296.46     21.30 o 
   4   4   0      439.42      394.47     39.41 o 
   1   5   0      498.96      546.71     17.23 o 
   2   5   0       93.88       99.50      4.53 o 
   3   5   0       32.00       43.86      3.72 o 
   4   5   0      403.00      537.48     35.63 o 
   5   5   0     1198.41     1174.33    126.03 o 
   0   6   0     2565.80     2392.63    105.02 o 
   1   6   0      848.48      997.29     38.44 o 
   2   6   0      961.88     1060.68     51.74 o 
   3   6   0      159.31      180.70     10.42 o 
   4   6   0       19.45        7.17      2.83 o 
   5   6   0       36.66       24.29      3.61 o 
   6   6   0      120.48       91.41      8.30 o 
   1   7   0      289.80      266.72      9.65 o 
   2   7   0     1567.18     1884.91    100.58 o 
   3   7   0     1433.67     1404.81     89.44 o 
   4   7   0      313.53      297.73     27.44 o 
   5   7   0       24.29       25.79      3.62 o 
   6   7   0       70.26       91.65      6.09 o 
   7   7   0      187.39      226.98     42.07 o 
   0   8   0     3896.53     4043.46    176.48 o 
   1   8   0     1188.84     1338.41     65.15 o 
   2   8   0      137.51      103.72      6.84 o 
   3   8   0      178.26      168.02     11.74 o 
   4   8   0       64.95       63.69      6.01 o 
   5   8   0        7.37        5.15      3.23 o 
   6   8   0      320.78      265.16     29.34 o 
   7   8   0        0.28       -5.05      3.37 o 
   8   8   0        2.57       -7.26      5.29 o 
   1   9   0      375.48      336.81     13.75 o 
   2   9   0       54.24       39.56      6.30 o 
   3   9   0      190.73      174.32     13.43 o 
   4   9   0        7.24        6.22      4.43 o 
   5   9   0        0.16       -5.38      3.59 o 
   6   9   0        2.20       11.28      3.56 o 
   7   9   0       24.27       15.31      4.06 o 
   8   9   0        5.15       -6.00      4.00 o 
   9   9   0       53.91       68.89      9.58 o 
   0  10   0      283.74      262.94     16.82 o 
   1  10   0       32.01       19.02      7.79 o 
   2  10   0       10.47        2.20      4.51 o 
   3  10   0       45.97       49.11      5.91 o 
   4  10   0       66.97       56.56      6.17 o 
   5  10   0        0.00       -1.17      4.74 o 
   6  10   0      215.07      222.64     22.40 o 
   7  10   0        4.36       -2.17      5.09 o 
   8  10   0       10.14       -0.93      5.46 o 
   9  10   0        4.16        4.71      6.85 o 
  10  10   0        0.85       -2.06     11.80 o 
   1  11   0        1.66       -8.32      5.55 o 
   2  11   0        0.07       -7.72      5.14 o 
   3  11   0       75.82       88.18      7.66 o 
   4  11   0        8.86       18.41      5.65 o 
   5  11   0      253.27      213.93     20.94 o 
   6  11   0       79.85       75.18      8.85 o 
   7  11   0        0.18       -7.55      5.03 o 
   8  11   0        4.72        0.25      5.89 o 
   9  11   0      125.31      158.94     17.79 o 
  10  11   0       50.09       87.06     15.30 o 
  11  11   0       16.32       29.00     14.05 o 
   0  12   0      137.89      185.47     15.50 o 
   1  12   0        2.22       -7.85      5.95 o 
   2  12   0        1.08       -8.11      5.41 o 
   3  12   0        0.96       -8.48      5.65 o 
   4  12   0       65.36       43.29      7.12 o 
   5  12   0      171.80      161.94     12.01 o 
   6  12   0        4.62        2.30      7.31 o 
   7  12   0        0.75       -8.83      5.89 o 
   8  12   0      201.84      192.61     12.48 o 
   9  12   0       66.53       85.85     13.38 o 
  10  12   0       19.88       46.82      9.84 o 
  11  12   0        0.02      -11.82      9.01 o 
  12  12   0        5.85        4.26     13.44 o 
   1  13   0        1.41      -10.58      7.05 o 
   2  13   0        0.19       -9.64      6.43 o 
   3  13   0       48.97       54.85      9.34 o 
   4  13   0        0.20       -8.85      5.90 o 
   5  13   0       63.14       47.67     11.64 o 
   6  13   0        4.58       -9.04      6.11 o 
   7  13   0        1.09      -11.10      9.96 o 
   8  13   0        2.02        8.14      7.00 o 
   9  13   0       12.28       27.11      8.42 o 
  10  13   0        0.00       -0.80     10.56 o 
  11  13   0        8.63       34.50     10.57 o 
  12  13   0        5.35       29.43     10.71 o 
   0  14   0       44.35       60.22     29.74 o 
   1  14   0        1.48      -10.59      7.31 o 
   2  14   0        5.00        0.17      7.51 o 
   3  14   0        2.78      -11.33      7.66 o 
   4  14   0       42.87       42.82     11.30 o 
   5  14   0        1.68       -9.31      8.91 o 
   6  14   0        0.32       -7.71      5.14 o 
   7  14   0       33.70       40.42     11.58 o 
   8  14   0       10.19       15.75      7.60 o 
   9  14   0       12.70       21.69      8.01 o 
  10  14   0        1.34        6.34     11.64 o 
  11  14   0        3.58        5.29     10.38 o 
   1  15   0        6.87        1.15      7.95 o 
   2  15   0       45.39       41.09      9.01 o 
   3  15   0       15.53       13.18     10.07 o 
   4  15   0        0.01       -7.15      4.77 o 
   5  15   0        1.34      -12.10      8.07 o 
   6  15   0       25.43       16.64      6.15 o 
   7  15   0       53.70       48.93     11.17 o 
   8  15   0       14.57        7.97      5.81 o 
   9  15   0        5.28       -6.87     10.11 o 
   0  16   0       35.77       37.66     21.87 o 
   1  16   0        3.25      -21.96     14.64 o 
   2  16   0        0.01      -21.33     14.22 o 
   3  16   0        2.01      -10.84      7.72 o 
   4  16   0        0.01       -5.80      5.89 o 
   5  16   0        3.51       -2.78      6.40 o 
   6  16   0        8.19       -7.03      4.68 o 
   7  16   0        1.28       -6.37      6.36 o 
   8  16   0        4.52       -1.74      5.10 o 
   1  17   0        5.42       -2.57      4.83 o 
   2  17   0        3.86       -1.21      6.57 o 
   3  17   0        0.94       -3.97      3.80 o 
   4  17   0        0.07       -7.27      4.85 o 
   5  17   0        0.09       -6.35      4.23 o 
   0   1   1     3150.81     2818.51     77.78 o 
   0   2   1     1746.60     1854.00     93.68 o 
   1   2   1      843.81      792.81     20.02 o 
   0   3   1     7392.09     8090.94    201.35 o 
   1   3   1     6099.75     6844.78    162.90 o 
   2   3   1     3748.63     3985.86    118.87 o 
   0   4   1     2282.27     2196.90     63.88 o 
   1   4   1     9648.89    10649.79    301.08 o 
   2   4   1     3897.30     4167.77    121.71 o 
   3   4   1     4398.30     4934.22    209.23 o 
   0   5   1      321.85      353.55     24.94 o 
   1   5   1      531.72      600.83     12.51 o 
   2   5   1      169.53      143.72      4.41 o 
   3   5   1      842.65     1144.30     51.35 o 
   4   5   1      429.80      461.51     29.43 o 
   0   6   1      115.51       86.62      4.57 o 
   1   6   1      480.24      441.32     11.49 o 
   2   6   1     1610.65     1810.60     66.00 o 
   3   6   1     1246.63     1254.47     50.17 o 
   4   6   1      506.92      505.27     32.91 o 
   5   6   1      375.46      407.06     32.71 o 
   0   7   1      567.87      517.72     16.04 o 
   1   7   1       56.96       24.68      2.49 o 
   2   7   1     2585.90     2775.91    109.30 o 
   3   7   1     1162.38     1344.74     67.43 o 
   4   7   1      597.22      635.37     38.48 o 
   5   7   1       40.65       72.87      3.89 o 
   6   7   1      108.39      108.09      5.96 o 
   0   8   1      420.75      445.93     25.01 o 
   1   8   1      685.50      689.62     14.84 o 
   2   8   1       29.15       20.30      2.15 o 
   3   8   1      831.37      812.19     52.60 o 
   4   8   1      751.57      803.68     49.68 o 
   5   8   1      100.60      105.23      6.17 o 
   6   8   1       13.91        7.79      2.60 o 
   7   8   1       39.32       45.04      4.06 o 
   0   9   1      580.38      609.54     29.89 o 
   1   9   1      413.54      344.50      9.86 o 
   2   9   1      106.90      128.70      5.64 o 
   3   9   1       32.41       32.95      2.92 o 
   4   9   1      190.07      184.22      8.76 o 
   5   9   1      151.20      177.01     14.78 o 
   6   9   1       25.25       22.22      2.87 o 
   7   9   1       78.53       76.99      6.88 o 
   8   9   1      120.73      130.54      9.64 o 
   0  10   1       34.93       21.78      6.62 o 
   1  10   1      369.52      402.94     15.69 o 
   2  10   1      117.70      134.12      6.07 o 
   3  10   1       24.47       18.43      3.57 o 
   4  10   1       31.47       41.73      4.34 o 
   5  10   1      209.69      192.11     12.69 o 
   6  10   1       49.39       53.79      5.89 o 
   7  10   1      139.38      146.50     10.17 o 
   8  10   1       59.68       68.03      6.95 o 
   9  10   1      131.12      129.74     11.66 o 
   0  11   1        3.41       -9.36      6.24 o 
   1  11   1       73.87       90.04      7.36 o 
   2  11   1        6.41        0.51      4.35 o 
   3  11   1      280.27      255.31     10.45 o 
   4  11   1       19.95       22.90      4.41 o 
   5  11   1      204.43      173.94      9.64 o 
   6  11   1       83.12      100.04      7.83 o 
   7  11   1       49.52       34.19      5.12 o 
   8  11   1        5.31       -1.70      4.49 o 
   9  11   1      135.00      155.15     12.73 o 
  10  11   1       32.99       55.02      7.81 o 
   0  12   1        0.16       -9.95      6.63 o 
   1  12   1        7.53       -6.39      4.26 o 
   2  12   1        3.01       -6.78      4.52 o 
   3  12   1       56.38       35.33      5.12 o 
   4  12   1        4.87        1.58      4.09 o 
   5  12   1        4.53       -5.71      4.02 o 
   6  12   1        0.89       -6.10      4.07 o 
   7  12   1       77.33       68.71      6.07 o 
   8  12   1      111.79      141.03     10.64 o 
   9  12   1      118.46      141.35     15.30 o 
  10  12   1       53.66       62.10      8.17 o 
  11  12   1        9.44        6.29      6.89 o 
   0  13   1        0.69       -9.18      6.12 o 
   1  13   1       55.20       32.53      6.66 o 
   2  13   1        0.66       -5.88      3.92 o 
   3  13   1        0.79       -7.18      4.79 o 
   4  13   1       55.76       35.32      5.06 o 
   5  13   1        4.68       -1.94      4.26 o 
   6  13   1       18.32       13.10      4.61 o 
   7  13   1        4.71        2.55      4.71 o 
   8  13   1       75.06       79.78      6.74 o 
   9  13   1       24.77       31.48      5.96 o 
  10  13   1       24.20       30.31      7.62 o 
  11  13   1       10.70       15.99      7.28 o 
  12  13   1        7.07       14.12      8.19 o 
   0  14   1      111.04       87.62     15.61 o 
   1  14   1       42.88       34.83      5.79 o 
   2  14   1       89.09       77.34      9.43 o 
   3  14   1       19.13       23.76      5.00 o 
   4  14   1       14.98        0.35      4.42 o 
   5  14   1       31.01       17.23      4.84 o 
   6  14   1        1.80       -6.27      4.18 o 
   7  14   1       19.97       22.65      4.96 o 
   8  14   1        7.56        5.43      4.84 o 
   9  14   1       11.89        9.89      5.55 o 
  10  14   1        4.95       -9.60      8.20 o 
  11  14   1       14.08        4.34      7.70 o 
   0  15   1       16.15        6.79      6.16 o 
   1  15   1       42.07       26.45      5.87 o 
   2  15   1       17.16        3.51      4.54 o 
   3  15   1       16.34        5.40      4.61 o 
   4  15   1        5.07       -6.57      4.38 o 
   5  15   1        4.23       -6.69      4.46 o 
   6  15   1        2.24       -4.50      4.32 o 
   7  15   1       30.53       27.49      5.58 o 
   8  15   1       15.84       15.52      4.16 o 
   9  15   1        3.61       -2.29      5.50 o 
   0  16   1        7.01        2.50      5.50 o 
   1  16   1        1.93       -3.18      4.19 o 
   2  16   1       16.78       10.96      5.39 o 
   3  16   1        9.73        1.42      4.33 o 
   4  16   1        3.77       -2.81      4.65 o 
   5  16   1        2.95       -3.39      4.89 o 
   6  16   1       14.53        4.95      5.12 o 
   7  16   1        1.48       -2.34      3.87 o 
   8  16   1        6.06       -3.59      3.95 o 
   0  17   1        3.92       -6.95     10.66 o 
   1  17   1        2.55       -8.23      5.81 o 
   2  17   1        1.36       -7.13      4.75 o 
   3  17   1        4.00       -5.05      4.37 o 
   4  17   1        1.88       -9.34      6.22 o 
   5  17   1        1.16       -2.12      5.37 o 
   0   0   2     8865.56     7943.38    492.55 o 
   0   1   2     2185.63     2036.80     51.35 o 
   1   1   2    15962.75    14442.70    359.39 o 
   0   2   2     2327.33     1958.08     47.31 o 
   1   2   2     5160.89     4576.44     77.58 o 
   2   2   2    16498.28    16592.63    845.98 o 
   0   3   2     1584.94     1646.46     63.72 o 
   1   3   2      199.61      215.04      4.21 o 
   2   3   2      795.83      832.76     28.99 o 
   3   3   2     2518.07     2639.58    115.39 o 
   0   4   2     2777.87     2559.87     93.32 o 
   1   4   2      249.31      194.88      5.49 o 
   2   4   2      676.62      720.91     24.12 o 
   3   4   2     1113.53     1222.96     35.65 o 
   4   4   2     1833.16     1983.72    138.90 o 
   0   5   2      630.75      662.14     19.75 o 
   1   5   2      437.01      383.59      8.41 o 
   2   5   2     1698.66     1866.25     54.05 o 
   3   5   2     1402.59     1507.12     58.04 o 
   4   5   2      686.06      826.09     34.23 o 
   5   5   2       54.39       72.60      5.79 o 
   0   6   2       58.10       31.15      2.90 o 
   1   6   2      268.74      342.62      7.94 o 
   2   6   2      544.90      530.09     17.50 o 
   3   6   2      202.03      216.49      8.71 o 
   4   6   2      212.66      225.71     11.67 o 
   5   6   2      300.36      316.95     17.80 o 
   6   6   2      940.13      997.76     83.58 o 
   0   7   2       45.69       39.69      7.17 o 
   1   7   2      561.63      590.07     11.64 o 
   2   7   2      651.59      760.19     26.04 o 
   3   7   2      612.20      543.56     25.71 o 
   4   7   2      509.62      518.77     28.87 o 
   5   7   2      340.82      372.07     22.66 o 
   6   7   2       30.29       41.28      2.96 o 
   7   7   2        1.89       -1.92      3.34 o 
   0   8   2      610.59      660.28     29.21 o 
   1   8   2        8.38        5.81      2.36 o 
   2   8   2       45.67       43.52      2.73 o 
   3   8   2      653.87      665.39     27.21 o 
   4   8   2      122.00      134.72      7.14 o 
   5   8   2      353.91      369.28     21.28 o 
   6   8   2       39.13       42.10      3.35 o 
   7   8   2       95.04      103.10      4.88 o 
   8   8   2        8.31       -2.03      4.00 o 
   0   9   2      508.30      485.56     18.34 o 
   1   9   2      190.75      197.78      6.56 o 
   2   9   2      392.75      410.80     13.00 o 
   3   9   2      116.45      124.35      6.26 o 
   4   9   2       68.18       74.24      4.65 o 
   5   9   2      150.73      156.53      8.80 o 
   6   9   2        4.41        5.39      2.73 o 
   7   9   2       91.67      100.62      6.56 o 
   8   9   2       22.23       14.17      3.68 o 
   9   9   2       94.78       84.90      8.57 o 
   0  10   2      890.89      976.29     44.29 o 
   1  10   2      275.51      263.09      8.72 o 
   2  10   2      177.71      166.62      6.80 o 
   3  10   2      155.03      167.48      6.45 o 
   4  10   2      223.33      233.31     16.10 o 
   5  10   2       33.41       36.22      4.53 o 
   6  10   2      113.98      126.88      6.74 o 
   7  10   2       44.17       49.33      7.16 o 
   8  10   2      226.82      217.33     17.76 o 
   9  10   2       10.07        8.17      4.62 o 
  10  10   2      137.42      179.39     28.68 o 
   0  11   2       27.33       15.70      6.59 o 
   1  11   2      120.16      141.42      7.27 o 
   2  11   2       14.96        4.54      3.98 o 
   3  11   2      104.49      145.10      7.03 o 
   4  11   2       20.42       28.89      4.51 o 
   5  11   2      350.01      345.38     24.36 o 
   6  11   2       17.94        9.03      4.56 o 
   7  11   2       31.86       47.07      6.50 o 
   8  11   2       57.22       53.03      6.76 o 
   9  11   2       23.63       36.83      5.30 o 
  10  11   2       15.03       20.02      6.95 o 
  11  11   2       48.53       60.30     15.44 o 
   0  12   2       92.73      132.25     12.92 o 
   1  12   2       12.09        2.88      4.81 o 
   2  12   2       28.19       17.51      5.45 o 
   3  12   2        0.58       -6.49      4.33 o 
   4  12   2      228.09      251.47     15.94 o 
   5  12   2       78.69       96.99      8.72 o 
   6  12   2       94.96      132.98     10.21 o 
   7  12   2       19.19       21.84      5.29 o 
   8  12   2       16.59       14.49      4.98 o 
   9  12   2        1.91       -0.44      4.98 o 
  10  12   2        6.20       -7.27      7.47 o 
  11  12   2        0.54       -2.87      6.99 o 
  12  12   2       17.74       18.44     11.39 o 
   0  13   2        7.69      -11.16      7.44 o 
   1  13   2        5.04       -7.14      4.76 o 
   2  13   2       74.04       63.17      6.41 o 
   3  13   2       19.21       13.45      5.59 o 
   4  13   2       69.67       80.64      6.38 o 
   5  13   2        5.33        4.99      4.75 o 
   6  13   2        2.38        0.17      4.57 o 
   7  13   2       26.97       17.70      5.01 o 
   8  13   2       53.34       67.60      6.25 o 
   9  13   2        2.82        0.76      5.83 o 
  10  13   2        2.59       -5.17      7.90 o 
  11  13   2        0.65       -0.64      7.36 o 
  12  13   2        0.97        3.05      8.08 o 
   0  14   2        0.64       -5.34      7.14 o 
   1  14   2       51.21       36.06      5.85 o 
   2  14   2       25.21       26.48      5.43 o 
   3  14   2        7.91       -0.97      4.99 o 
   4  14   2        2.28       -3.53      4.96 o 
   5  14   2        2.22       -7.34      4.89 o 
   6  14   2       20.10        4.05      4.89 o 
   7  14   2       19.86       11.30      5.20 o 
   8  14   2        6.46        9.42      5.38 o 
   9  14   2        0.53       -3.38      5.53 o 
  10  14   2       11.73        3.94      8.00 o 
   0  15   2       16.14        0.24      6.94 o 
   1  15   2        0.78       -7.50      5.00 o 
   2  15   2       34.16       16.72      5.40 o 
   3  15   2        2.30       -7.03      4.69 o 
   4  15   2        0.24       -7.09      4.73 o 
   5  15   2        1.62       -7.09      4.73 o 
   6  15   2        1.47       -7.56      5.21 o 
   7  15   2        1.44        0.43      5.18 o 
   8  15   2        4.85       -5.42      5.88 o 
   9  15   2        2.21       -6.88      6.63 o 
   0  16   2        1.18       -9.04      6.02 o 
   1  16   2        2.64       -5.72      4.76 o 
   2  16   2        3.06       -7.15      4.77 o 
   3  16   2        6.26       -3.93      5.19 o 
   4  16   2        5.42       -3.20      4.99 o 
   5  16   2       13.54       14.71      5.63 o 
   6  16   2        8.05        7.68      5.52 o 
   7  16   2        4.66        1.47      5.75 o 
   0  17   2       12.12        1.32      6.29 o 
   1  17   2        1.31       -8.10      5.40 o 
   2  17   2        2.19      -11.09      8.20 o 
   3  17   2        4.64       -7.85      5.27 o 
   4  17   2        6.05        2.76      5.35 o 
   5  17   2        2.43       -4.13      5.64 o 
   0   1   3       71.79       48.81      5.09 o 
   0   2   3     1921.14     1567.03     36.78 o 
   1   2   3     1358.57     1188.87     21.54 o 
   0   3   3      446.58      408.89     10.42 o 
   1   3   3     1450.53     1218.35     21.23 o 
   2   3   3      682.31      610.81     12.67 o 
   0   4   3      975.03      990.36     23.81 o 
   1   4   3      296.36      229.78      4.85 o 
   2   4   3       53.54       66.36      2.58 o 
   3   4   3     3426.24     3546.73    123.20 o 
   0   5   3      482.24      395.54     10.46 o 
   1   5   3      882.04      926.53     19.47 o 
   2   5   3     1358.65     1508.10     40.67 o 
   3   5   3      519.27      513.52     15.35 o 
   4   5   3      295.83      258.62      9.07 o 
   0   6   3      120.69       91.23      5.61 o 
   1   6   3      235.54      260.25      6.70 o 
   2   6   3      317.91      243.79      6.36 o 
   3   6   3       67.24       74.25      3.08 o 
   4   6   3      146.83      150.47      4.58 o 
   5   6   3      279.18      282.70     14.08 o 
   0   7   3      402.70      380.47     13.08 o 
   1   7   3       63.10       64.65      3.05 o 
   2   7   3      118.37      110.45      3.71 o 
   3   7   3      188.31      181.42      8.34 o 
   4   7   3       26.35       22.19      2.58 o 
   5   7   3      273.17      268.36     13.02 o 
   6   7   3       77.03       94.17      5.10 o 
   0   8   3      126.18      113.59      7.24 o 
   1   8   3      729.39      743.20     20.85 o 
   2   8   3      529.97      594.77     13.90 o 
   3   8   3      223.77      281.40      9.62 o 
   4   8   3      287.83      292.20     12.44 o 
   5   8   3      227.88      204.37      9.92 o 
   6   8   3      228.87      218.18     11.16 o 
   7   8   3       45.27       52.97      3.94 o 
   0   9   3       45.44       40.30      5.76 o 
   1   9   3      265.38      233.15      6.52 o 
   2   9   3      470.54      466.03     13.55 o 
   3   9   3       81.64      121.87      5.16 o 
   4   9   3      236.95      229.07     12.09 o 
   5   9   3       59.11       58.19      3.70 o 
   6   9   3       34.27       23.90      3.68 o 
   7   9   3       37.64       26.69      3.62 o 
   8   9   3       60.00       72.72      4.46 o 
   0  10   3       23.57       31.17      7.24 o 
   1  10   3      277.36      269.05      9.36 o 
   2  10   3      176.87      149.27      6.27 o 
   3  10   3        4.81        1.78      4.07 o 
   4  10   3      162.91      150.03      6.16 o 
   5  10   3       78.62       78.77      5.43 o 
   6  10   3       39.18       31.43      4.71 o 
   7  10   3      189.03      219.61     16.22 o 
   8  10   3      165.93      178.34      7.59 o 
   9  10   3        9.06        5.92      4.97 o 
   0  11   3        1.19       -4.77      6.60 o 
   1  11   3      105.97      117.06      7.08 o 
   2  11   3       20.60       10.55      4.75 o 
   3  11   3       92.18      110.47      6.93 o 
   4  11   3      179.50      210.21     15.71 o 
   5  11   3      270.34      232.83     15.33 o 
   6  11   3      159.43      187.88      9.59 o 
   7  11   3       96.86      116.53      8.24 o 
   8  11   3        1.28       -7.07      4.71 o 
   9  11   3       24.96        8.20      6.46 o 
  10  11   3       11.45       10.49      7.20 o 
   0  12   3       84.81      109.19     10.47 o 
   1  12   3      142.26      148.23      8.30 o 
   2  12   3       26.52        8.83      5.58 o 
   3  12   3      462.63      456.69     24.55 o 
   4  12   3      278.15      284.99     15.31 o 
   5  12   3       51.89       67.78      6.07 o 
   6  12   3       10.28        7.76      4.88 o 
   7  12   3       10.45       11.54      5.06 o 
   8  12   3       36.72       46.80      6.16 o 
   9  12   3       14.63        7.73      5.71 o 
  10  12   3        4.16        2.41      7.45 o 
  11  12   3        1.56        2.89      7.05 o 
   0  13   3        8.06      -12.01      8.01 o 
   1  13   3       94.24      104.65      7.64 o 
   2  13   3       59.20       74.60      7.12 o 
   3  13   3       99.11      118.99      7.57 o 
   4  13   3        6.79        1.99      5.20 o 
   5  13   3       60.41       71.31      6.71 o 
   6  13   3        9.84       -2.91      5.19 o 
   7  13   3       64.44       58.84      7.08 o 
   8  13   3        9.80       11.50      5.60 o 
   9  13   3       15.07       20.57      6.91 o 
  10  13   3        3.45       -4.61      7.37 o 
  11  13   3        8.35        5.98      7.25 o 
   0  14   3       39.74       34.97     14.64 o 
   1  14   3       70.66       58.41      6.93 o 
   2  14   3        5.25       -0.57      5.79 o 
   3  14   3       35.38       28.14      6.63 o 
   4  14   3       10.27        1.42      5.21 o 
   5  14   3        7.25       -2.37      5.15 o 
   6  14   3       21.37       20.53      6.75 o 
   7  14   3       13.96       13.62      5.78 o 
   8  14   3       15.34       16.51      5.99 o 
   9  14   3       17.38       11.22      7.10 o 
  10  14   3        0.01       -2.76      8.22 o 
   0  15   3        0.23       -7.18      7.31 o 
   1  15   3        2.05       -3.98      5.76 o 
   2  15   3        6.43       -0.61      5.46 o 
   3  15   3        0.11       -7.95      5.30 o 
   4  15   3        3.13       -8.50      5.66 o 
   5  15   3       18.02       11.02      5.92 o 
   6  15   3        1.86        2.74      5.63 o 
   7  15   3        0.79       -1.26      5.77 o 
   8  15   3        3.23        1.21      5.84 o 
   9  15   3       10.03        8.05      8.29 o 
   0  16   3        1.08       -6.70      7.95 o 
   1  16   3        4.72        1.02      5.56 o 
   2  16   3        1.58       -8.52      5.68 o 
   3  16   3        0.43       -6.90      5.88 o 
   4  16   3        6.35       -4.95      6.36 o 
   5  16   3        7.33       11.80      6.75 o 
   6  16   3       16.54       17.71      6.48 o 
   7  16   3        4.18        8.74      6.50 o 
   0  17   3        3.05       -5.90      7.17 o 
   1  17   3        7.77       -3.54      5.75 o 
   2  17   3        5.19       -4.24      6.30 o 
   3  17   3       12.88        5.43      5.87 o 
   4  17   3        6.63        4.20      6.09 o 
   0   0   4     3215.72     2747.21    173.15 o 
   0   1   4      394.87      293.87      9.72 o 
   1   1   4     1530.98     1405.15     39.93 o 
   0   2   4        0.30        1.96      2.69 o 
   1   2   4      387.89      352.38      8.01 o 
   2   2   4     1089.90      977.21     28.19 o 
   0   3   4       44.41       36.64      2.80 o 
   1   3   4      123.16       82.74      2.74 o 
   2   3   4      147.45      144.24      4.05 o 
   3   3   4      379.03      373.96     12.13 o 
   0   4   4        1.70       10.51      2.45 o 
   1   4   4      497.61      508.89      9.65 o 
   2   4   4      274.34      240.66      6.93 o 
   3   4   4      220.29      220.33      6.63 o 
   4   4   4      377.57      354.66     14.47 o 
   0   5   4     1847.44     1942.04     55.29 o 
   1   5   4      756.06      815.18     17.65 o 
   2   5   4      613.90      646.19     15.30 o 
   3   5   4       82.94       85.77      3.53 o 
   4   5   4       48.33       62.76      3.15 o 
   5   5   4      989.94     1169.03     39.75 o 
   0   6   4       69.94       48.81      4.26 o 
   1   6   4      489.39      447.53     11.79 o 
   2   6   4      895.28      868.27     22.78 o 
   3   6   4      342.02      356.13     10.03 o 
   4   6   4      180.24      164.02      5.51 o 
   5   6   4       44.14       46.79      3.16 o 
   6   6   4      207.86      255.41     12.50 o 
   0   7   4      354.05      320.33     12.24 o 
   1   7   4      243.65      237.87      6.70 o 
   2   7   4       71.27       82.16      3.65 o 
   3   7   4       78.53       73.63      3.46 o 
   4   7   4       61.31       63.91      3.34 o 
   5   7   4       38.81       45.61      3.14 o 
   6   7   4       68.81       94.65      4.21 o 
   7   7   4      301.60      328.32     19.36 o 
   0   8   4      837.76      875.00     28.25 o 
   1   8   4       64.40       68.85      3.62 o 
   2   8   4       82.07       99.16      4.08 o 
   3   8   4       46.07       63.92      3.61 o 
   4   8   4       19.22       19.42      2.80 o 
   5   8   4       12.62        3.02      2.76 o 
   6   8   4      162.87      177.19      6.47 o 
   7   8   4      247.48      252.49     14.41 o 
   8   8   4      204.91      208.53     13.13 o 
   0   9   4        0.29       -3.37      5.17 o 
   1   9   4      189.39      199.28      6.39 o 
   2   9   4      153.75      149.62      5.48 o 
   3   9   4       69.76       82.24      5.24 o 
   4   9   4       10.19        5.01      3.55 o 
   5   9   4       92.90      119.94      5.67 o 
   6   9   4      170.74      181.40      9.75 o 
   7   9   4       38.91       41.02      4.49 o 
   8   9   4       30.66       27.74      4.54 o 
   9   9   4      155.74      172.16     12.12 o 
   0  10   4        9.55        7.87      6.88 o 
   1  10   4      157.89      159.02      7.65 o 
   2  10   4       57.16       72.44      5.48 o 
   3  10   4      141.89      157.60      8.91 o 
   4  10   4      145.42      154.04      7.15 o 
   5  10   4       80.10       79.63      5.97 o 
   6  10   4      105.73      156.69      9.62 o 
   7  10   4       47.23       46.27      6.00 o 
   8  10   4       14.75        0.22      4.99 o 
   9  10   4        2.44       -7.42      4.95 o 
  10  10   4        8.98      -10.28      8.54 o 
   0  11   4      329.78      314.70     14.62 o 
   1  11   4        5.13        9.30      5.06 o 
   2  11   4      145.18      171.94      7.98 o 
   3  11   4       50.97       53.63      5.90 o 
   4  11   4      140.46      166.16      8.18 o 
   5  11   4       78.14       87.67      6.93 o 
   6  11   4       45.02       64.70      6.19 o 
   7  11   4       29.69       27.09      5.47 o 
   8  11   4        1.72       -7.18      4.79 o 
   9  11   4        2.08       -3.13      6.18 o 
  10  11   4       12.56       13.30      7.56 o 
  11  11   4        4.00        6.51     10.45 o 
   0  12   4      372.02      428.07     30.89 o 
   1  12   4       80.99       84.38      7.39 o 
   2  12   4       36.30       41.96      6.64 o 
   3  12   4      138.69      172.64     11.80 o 
   4  12   4       14.78       11.19      5.68 o 
   5  12   4        5.52       -5.00      5.17 o 
   6  12   4       40.81       48.32      5.95 o 
   7  12   4       15.67        2.07      5.32 o 
   8  12   4        0.18       -8.34      5.56 o 
   9  12   4        3.14       -5.87      6.21 o 
  10  12   4        5.48        1.49      7.71 o 
  11  12   4        3.90        3.30      6.94 o 
  12  12   4        2.50       10.65      9.87 o 
   0  13   4      240.65      254.62     14.08 o 
   1  13   4       11.03       12.28      6.07 o 
   2  13   4       27.75       19.48      6.09 o 
   3  13   4       25.87       36.28      6.45 o 
   4  13   4        1.75       -8.52      5.68 o 
   5  13   4       10.95        5.00      5.62 o 
   6  13   4        6.67       -2.58      5.72 o 
   7  13   4       44.86       64.75      7.92 o 
   8  13   4       13.16       12.55      5.79 o 
   9  13   4       11.58       18.53      7.64 o 
  10  13   4        3.01      -10.16      7.91 o 
  11  13   4        2.80       -6.49      6.80 o 
   0  14   4        0.03       -3.91      8.71 o 
   1  14   4        3.75       -4.06      6.06 o 
   2  14   4       94.96      133.00      9.37 o 
   3  14   4       44.34       51.29      7.58 o 
   4  14   4       13.26       15.59      6.31 o 
   5  14   4        3.35        0.73      5.89 o 
   6  14   4        4.20        1.94      5.79 o 
   7  14   4        2.85       -1.06      6.12 o 
   8  14   4        0.71       -8.77      6.01 o 
   9  14   4        8.83        4.87      7.52 o 
   0  15   4       17.13       19.07      9.37 o 
   1  15   4       12.86       13.91      6.38 o 
   2  15   4        4.86       -0.13      6.15 o 
   3  15   4        4.27        1.79      6.24 o 
   4  15   4        8.69       10.75      7.19 o 
   5  15   4       31.17       39.54      7.59 o 
   6  15   4       24.78       37.85      7.19 o 
   7  15   4        7.15       -8.84      6.08 o 
   8  15   4       15.86        9.49      6.78 o 
   0  16   4        7.20        0.53      8.49 o 
   1  16   4        5.45        1.84      6.40 o 
   2  16   4       18.44       20.46      6.51 o 
   3  16   4        5.53        0.58      6.52 o 
   4  16   4        0.79       -4.65      6.71 o 
   5  16   4       22.17       28.00      7.41 o 
   6  16   4       15.07       19.18      7.24 o 
   0  17   4        0.30       -7.42      9.36 o 
   1  17   4        4.53       -6.09      6.39 o 
   0   1   5        5.18        3.10      2.81 o 
   0   2   5      209.78      176.92      6.78 o 
   1   2   5      371.40      340.85      8.13 o 
   0   3   5      368.54      430.09     14.19 o 
   1   3   5     2093.93     2180.87     52.54 o 
   2   3   5      630.75      662.58     14.36 o 
   0   4   5       16.55       15.19      4.02 o 
   1   4   5      256.96      273.98      6.11 o 
   2   4   5      903.24      932.87     18.94 o 
   3   4   5       78.19       81.26      3.81 o 
   0   5   5      575.80      532.35     16.73 o 
   1   5   5        4.88       -1.15      2.66 o 
   2   5   5      864.36      920.02     17.62 o 
   3   5   5        8.74        3.49      2.27 o 
   4   5   5       56.43       59.70      3.45 o 
   0   6   5       75.68       88.40      5.73 o 
   1   6   5      131.68      126.20      4.44 o 
   2   6   5       43.17       23.85      2.69 o 
   3   6   5      176.91      157.49      5.19 o 
   4   6   5       12.96       13.18      2.74 o 
   5   6   5      118.33      104.79      4.33 o 
   0   7   5      555.11      583.28     16.96 o 
   1   7   5        8.40        8.43      2.69 o 
   2   7   5       31.06       19.45      2.78 o 
   3   7   5       67.94       64.35      3.78 o 
   4   7   5       47.57       45.98      3.51 o 
   5   7   5       97.20       83.41      4.22 o 
   6   7   5        8.33        1.21      3.15 o 
   0   8   5       54.09       41.12      5.05 o 
   1   8   5       42.61       40.97      3.39 o 
   2   8   5       12.45        9.68      2.93 o 
   3   8   5       91.97      112.52      5.90 o 
   4   8   5        2.36       -4.20      2.80 o 
   5   8   5       18.35       19.88      3.47 o 
   6   8   5      191.34      177.89      5.69 o 
   7   8   5       85.72      108.71      5.52 o 
   0   9   5      444.73      433.73     15.34 o 
   1   9   5        2.65       -3.84      4.39 o 
   2   9   5       28.67       27.67      4.11 o 
   3   9   5      215.35      182.77      6.59 o 
   4   9   5       15.45       14.54      4.20 o 
   5   9   5        2.72       -6.18      4.12 o 
   6   9   5      116.05      136.27      7.47 o 
   7   9   5      128.97      148.68      7.11 o 
   8   9   5      223.90      235.21      9.65 o 
   0  10   5      113.67      136.61     10.69 o 
   1  10   5       15.98       18.81      5.20 o 
   2  10   5       52.43       50.46      5.92 o 
   3  10   5      152.93      179.63      8.54 o 
   4  10   5      351.17      324.34     18.57 o 
   5  10   5       71.41       70.01      6.61 o 
   6  10   5        3.02       -7.41      4.94 o 
   7  10   5       23.86       25.68      5.60 o 
   8  10   5        7.42        0.34      5.06 o 
   9  10   5       15.62        7.84      6.22 o 
   0  11   5       67.68       71.85      9.65 o 
   1  11   5       84.09       97.79      8.35 o 
   2  11   5       88.39      114.11      8.55 o 
   3  11   5        7.83       -5.48      6.16 o 
   4  11   5       10.98       -0.19      5.30 o 
   5  11   5       44.52       44.62      6.20 o 
   6  11   5       11.45       -1.63      5.48 o 
   7  11   5       37.03       34.36      6.00 o 
   8  11   5        8.55       -0.60      5.19 o 
   9  11   5       10.13       -3.11      6.43 o 
  10  11   5        7.62        6.99      7.48 o 
   0  12   5      107.55      133.75     12.19 o 
   1  12   5       39.38       40.97      7.00 o 
   2  12   5      148.09      165.17      9.76 o 
   3  12   5        2.84        8.17      6.42 o 
   4  12   5       52.50       59.00      7.60 o 
   5  12   5       48.31       59.95      7.51 o 
   6  12   5        0.34       -4.22      5.53 o 
   7  12   5       16.66       16.28      5.81 o 
   8  12   5        4.74       -3.32      5.34 o 
   9  12   5        7.35       -5.54      6.56 o 
  10  12   5       11.73        1.43      7.83 o 
  11  12   5        6.57       15.88      7.26 o 
   0  13   5        0.71      -10.04     10.40 o 
   1  13   5       99.18      123.96      9.23 o 
   2  13   5       28.37       39.44      7.58 o 
   3  13   5       11.35        9.83      6.59 o 
   4  13   5       86.76      114.83     10.06 o 
   5  13   5        8.60        7.03      6.42 o 
   6  13   5        4.64        2.61      6.37 o 
   7  13   5        0.20       -9.02      6.01 o 
   8  13   5        2.09       -8.65      5.77 o 
   9  13   5        2.08       -3.24      7.08 o 
  10  13   5        0.26       -1.84      8.59 o 
   0  14   5        7.29       12.77     11.13 o 
   1  14   5        1.25       -4.42      6.69 o 
   2  14   5        1.98       -4.17      6.22 o 
   3  14   5       24.46       33.73      7.11 o 
   4  14   5       46.56       66.49      8.10 o 
   5  14   5       11.12       20.62      7.49 o 
   6  14   5        8.84        8.03      7.11 o 
   7  14   5        0.28       -5.99      6.70 o 
   8  14   5        1.02      -10.52      7.01 o 
   0  15   5       11.91        5.68      9.68 o 
   1  15   5        0.31      -10.19      6.90 o 
   2  15   5       19.49       18.48      7.91 o 
   3  15   5       15.49       19.12      7.33 o 
   4  15   5        2.72        1.71      7.42 o 
   5  15   5       12.85       21.45      7.67 o 
   6  15   5        8.51       -0.19      6.82 o 
   7  15   5       11.98        4.63      7.55 o 
   0  16   5        1.08      -10.05      9.38 o 
   1  16   5        0.07       -4.25      7.43 o 
   2  16   5        3.09       -7.10      7.35 o 
   3  16   5        4.47        0.06      7.36 o 
   4  16   5       11.51       10.44      7.57 o 
   0   1   6      187.50      137.27      5.89 o 
   1   1   6      248.67      215.12      7.66 o 
   0   2   6      355.39      327.86     10.35 o 
   1   2   6      269.88      236.42      7.27 o 
   2   2   6      619.48      563.00     22.95 o 
   0   3   6      158.48      176.10      8.12 o 
   1   3   6       17.63       14.18      3.17 o 
   2   3   6      336.06      314.04      8.81 o 
   3   3   6       38.97       54.51      5.08 o 
   0   4   6     1052.26      956.10     28.76 o 
   1   4   6      460.12      446.36     14.73 o 
   2   4   6      240.03      234.21      6.51 o 
   3   4   6       16.46       17.13      2.99 o 
   4   4   6        1.20       -3.65      3.65 o 
   0   5   6        9.57       -4.41      3.88 o 
   1   5   6      517.47      508.23     11.95 o 
   2   5   6      117.65      114.12      4.44 o 
   3   5   6       56.23       63.28      3.70 o 
   4   5   6       17.47       12.17      3.00 o 
   5   5   6      129.68      128.31      6.60 o 
   0   6   6       47.27       42.67      5.10 o 
   1   6   6       40.25       35.99      3.62 o 
   2   6   6       95.37       87.79      4.23 o 
   3   6   6       26.75       33.19      3.39 o 
   4   6   6       69.24       69.81      4.08 o 
   5   6   6        4.01       -1.08      3.12 o 
   6   6   6       72.77       78.39      6.52 o 
   0   7   6      282.21      246.11     10.38 o 
   1   7   6       64.53       69.39      4.42 o 
   2   7   6       24.80       41.03      3.92 o 
   3   7   6      122.02      118.80      5.13 o 
   4   7   6       65.26       74.19      4.33 o 
   5   7   6       69.61       71.85      4.42 o 
   6   7   6       26.14       14.92      3.74 o 
   7   7   6       21.19        4.93      5.45 o 
   0   8   6       13.82       14.11      5.68 o 
   1   8   6       11.58       13.95      3.57 o 
   2   8   6      212.16      218.18      7.66 o 
   3   8   6       13.72       -2.03      3.47 o 
   4   8   6        4.79       -5.21      3.47 o 
   5   8   6       18.39        6.64      3.73 o 
   6   8   6        0.05       -5.11      3.40 o 
   7   8   6      134.45      143.25      6.10 o 
   8   8   6      157.94      177.15     10.26 o 
   0   9   6       79.96       80.58      9.28 o 
   1   9   6       46.29       54.50      6.04 o 
   2   9   6       57.10       67.70      5.62 o 
   3   9   6       74.41       81.28      6.12 o 
   4   9   6      102.80      100.83      6.55 o 
   5   9   6       26.86       29.63      5.65 o 
   6   9   6       51.83       43.27      5.38 o 
   7   9   6        0.39       -6.56      4.38 o 
   8   9   6       18.77       34.12      5.26 o 
   9   9   6       13.44       24.72      7.98 o 
   0  10   6      217.58      217.01     12.33 o 
   1  10   6        0.18        0.63      5.35 o 
   2  10   6       30.83       37.33      5.70 o 
   3  10   6      111.88      119.56      8.34 o 
   4  10   6       64.58       57.90      6.21 o 
   5  10   6       54.68       45.08      6.47 o 
   6  10   6       44.23       51.45      6.08 o 
   7  10   6       27.92       17.50      5.43 o 
   8  10   6        4.78        0.66      5.08 o 
   9  10   6        8.79       -1.25      6.49 o 
  10  10   6       13.79        4.33      9.65 o 
   0  11   6      176.81      193.39     14.79 o 
   1  11   6      100.52      150.98     10.24 o 
   2  11   6       49.34       66.86      8.16 o 
   3  11   6       14.45       11.16      6.26 o 
   4  11   6       18.98        8.22      6.03 o 
   5  11   6        2.89       -8.50      5.67 o 
   6  11   6       20.04       11.67      6.22 o 
   7  11   6        8.67       -8.87      5.92 o 
   8  11   6        7.81       -4.21      6.04 o 
   9  11   6        1.27      -10.76      7.17 o 
  10  11   6        3.99       -6.65      7.20 o 
  11  11   6        1.83        3.64     10.23 o 
   0  12   6        1.15       -4.58      8.96 o 
   1  12   6       95.61      132.72     10.22 o 
   2  12   6       32.32       38.81      7.96 o 
   3  12   6        8.12        4.60      6.66 o 
   4  12   6       31.21       39.63      7.42 o 
   5  12   6        4.89       -7.15      5.90 o 
   6  12   6       10.79       -5.18      6.20 o 
   7  12   6        4.61        0.61      6.69 o 
   8  12   6        0.88       -9.36      6.24 o 
   9  12   6        6.04       -8.42      7.51 o 
  10  12   6        2.01       -8.82      8.68 o 
   0  13   6       14.43       15.43      9.97 o 
   1  13   6        2.14        6.21      7.16 o 
   2  13   6       25.51       34.09      8.07 o 
   3  13   6       27.44       25.41      7.72 o 
   4  13   6       34.07       60.53      8.57 o 
   5  13   6       49.57       72.47      8.44 o 
   6  13   6        0.54       -9.17      6.11 o 
   7  13   6        3.18       -4.89      6.89 o 
   8  13   6        1.32      -10.23      6.82 o 
   9  13   6        0.58      -13.12      8.75 o 
   0  14   6        3.98      -10.51      9.32 o 
   1  14   6        5.70      -10.05      6.70 o 
   2  14   6        1.78       -5.05      6.91 o 
   3  14   6        5.05       -4.50      7.32 o 
   4  14   6       18.95       24.78      8.35 o 
   5  14   6       22.09       22.53      8.30 o 
   6  14   6        6.81       12.60      7.51 o 
   7  14   6       22.45       18.36      7.88 o 
   0  15   6        0.06      -16.32     10.88 o 
   1  15   6        1.65       -2.47      7.23 o 
   2  15   6        0.83       -9.19      7.41 o 
   3  15   6        9.85        4.54      7.84 o 
   4  15   6       21.10       15.72      8.03 o 
   5  15   6        6.86        0.75      8.13 o 
   0   1   7       15.41        5.62      3.50 o 
   0   2   7      150.73      131.62      7.45 o 
   1   2   7       83.96       82.41      4.09 o 
   0   3   7       67.65       90.32      6.92 o 
   1   3   7       98.98      107.97      6.13 o 
   2   3   7      311.59      252.39      7.76 o 
   0   4   7      103.68      139.45      8.03 o 
   1   4   7      112.24      121.63      5.61 o 
   2   4   7      160.58      162.56      5.82 o 
   3   4   7      186.64      172.77      6.37 o 
   0   5   7      120.28      123.02      8.16 o 
   1   5   7      136.62      143.19      5.82 o 
   2   5   7       79.09      101.31      5.25 o 
   3   5   7       18.45       22.08      3.73 o 
   4   5   7      259.87      248.28      8.00 o 
   0   6   7      327.14      310.22     12.42 o 
   1   6   7       11.40       19.82      3.95 o 
   2   6   7        5.16       -2.66      3.49 o 
   3   6   7       25.48       20.66      3.87 o 
   4   6   7        6.66        2.53      3.70 o 
   5   6   7      171.31      156.86      6.42 o 
   0   7   7       67.56       52.16      7.10 o 
   1   7   7       42.19       39.18      5.30 o 
   2   7   7      183.19      187.07      6.72 o 
   3   7   7       34.11       25.36      4.32 o 
   4   7   7        6.50       -4.13      3.69 o 
   5   7   7       40.58       25.35      4.50 o 
   6   7   7      125.09      137.07      6.38 o 
   0   8   7        1.97       -6.71      5.87 o 
   1   8   7      174.16      179.31      6.86 o 
   2   8   7       66.08       88.22      6.59 o 
   3   8   7       32.04       30.68      4.75 o 
   4   8   7       62.64       48.13      4.85 o 
   5   8   7        9.12        2.97      4.24 o 
   6   8   7       66.01       70.16      5.62 o 
   7   8   7      183.10      176.75     10.77 o 
   0   9   7        0.65       -4.38      7.23 o 
   1   9   7       81.80       79.24      6.79 o 
   2   9   7       85.38      120.02      7.57 o 
   3   9   7       53.37       49.45      6.13 o 
   4   9   7       22.97       24.55      5.82 o 
   5   9   7        3.34       -1.05      4.93 o 
   6   9   7       42.39       53.76      5.94 o 
   7   9   7       17.92       21.60      5.42 o 
   8   9   7        0.18       -0.22      5.49 o 
   0  10   7       33.53       36.43      8.64 o 
   1  10   7        8.97       14.75      5.59 o 
   2  10   7        6.57        4.18      5.43 o 
   3  10   7        4.11        1.42      5.58 o 
   4  10   7       60.68       80.08      7.04 o 
   5  10   7        1.78       -2.06      5.28 o 
   6  10   7       32.25       33.69      5.90 o 
   7  10   7        3.06       -2.06      5.34 o 
   8  10   7        7.96        7.37      5.77 o 
   9  10   7        7.11        0.70      8.49 o 
   0  11   7        1.54       -6.35      8.56 o 
   1  11   7        5.58        2.64      6.73 o 
   2  11   7        5.07       -3.17      6.63 o 
   3  11   7       64.66       60.22      8.32 o 
   4  11   7        4.07       -6.68      6.01 o 
   5  11   7        3.35       -6.38      6.55 o 
   6  11   7       15.16        4.09      6.62 o 
   7  11   7        1.51        2.18      6.19 o 
   8  11   7       11.80       -3.84      6.50 o 
   9  11   7        1.47       -5.34     10.12 o 
  10  11   7        0.21       -0.78     10.41 o 
   0  12   7       29.22       20.99     10.22 o 
   1  12   7        6.35        1.85      7.07 o 
   2  12   7       22.85       20.06      7.58 o 
   3  12   7       36.98       29.42      7.78 o 
   4  12   7        6.28       -6.64      6.83 o 
   5  12   7        7.68       -1.54      7.54 o 
   6  12   7        3.02       -7.53      7.05 o 
   7  12   7        2.50      -10.29      6.86 o 
   8  12   7        0.12       -9.60      6.40 o 
   9  12   7        0.75       -9.57      8.40 o 
   0  13   7       38.43       43.11     12.59 o 
   1  13   7        7.17       -2.27      7.13 o 
   2  13   7        3.07       -2.10      7.39 o 
   3  13   7        0.58       -6.38      6.90 o 
   4  13   7        0.49      -10.29      6.86 o 
   5  13   7       12.09        7.18      7.63 o 
   6  13   7        2.95       -4.64      7.13 o 
   7  13   7        3.51       -7.29      7.18 o 
   0  14   7        5.95      -16.66     16.30 o 
   1  14   7        0.67       -9.15      6.96 o 
   2  14   7        2.07      -10.72      7.15 o 
   3  14   7        5.52       -5.55      7.33 o 
   4  14   7        0.60      -10.31      7.38 o 
   5  14   7        0.28      -10.85      7.23 o 
   0  15   7        0.23      -12.15     10.90 o 
   1  15   7        1.48      -10.38      7.22 o 
   2  15   7        4.55       -0.71      7.46 o 
   0   0   8      267.22      226.20     23.31 o 
   0   1   8       67.57       58.21      7.92 o 
   1   1   8       26.02       33.84      7.10 o 
   0   2   8        3.33       -4.04      4.97 o 
   1   2   8       50.70       53.70      4.96 o 
   2   2   8        2.71       -5.20      5.73 o 
   0   3   8      107.32      137.93      8.98 o 
   1   3   8       15.39       20.90      4.42 o 
   2   3   8       32.61       34.39      4.61 o 
   3   3   8        9.13       -0.88      6.04 o 
   0   4   8       16.64        4.53      5.48 o 
   1   4   8       25.90       23.30      4.21 o 
   2   4   8        5.98        4.04      3.95 o 
   3   4   8        0.45       -4.32      4.03 o 
   4   4   8       11.26        2.39      6.32 o 
   0   5   8      262.37      291.66     12.48 o 
   1   5   8      100.81      119.90      7.73 o 
   2   5   8       26.97       21.59      4.43 o 
   3   5   8        5.32       -2.60      4.24 o 
   4   5   8       10.11        5.32      4.21 o 
   5   5   8       45.10       46.00      8.31 o 
   0   6   8      295.80      295.70     15.03 o 
   1   6   8       28.81       33.66      4.97 o 
   2   6   8       21.45       16.40      4.44 o 
   3   6   8       10.79        0.71      4.18 o 
   4   6   8       31.29       21.07      4.98 o 
   5   6   8       17.34       13.88      4.71 o 
   6   6   8        7.23        4.44      7.19 o 
   0   7   8        9.70       21.87      6.87 o 
   1   7   8       97.06      108.11      6.48 o 
   2   7   8        8.75       -3.43      4.19 o 
   3   7   8       54.33       48.60      5.36 o 
   4   7   8       17.09        8.53      4.98 o 
   5   7   8       16.33       23.89      5.18 o 
   6   7   8       53.98       47.55      5.69 o 
   7   7   8       25.99       28.48      8.02 o 
   0   8   8       24.98       21.14      8.64 o 
   1   8   8       58.69       57.36      5.70 o 
   2   8   8       99.68      107.67      6.52 o 
   3   8   8        7.66       -0.11      4.51 o 
   4   8   8        0.40       -5.06      4.46 o 
   5   8   8      101.40      116.01      7.01 o 
   6   8   8       18.18       27.67      5.20 o 
   7   8   8       19.91       28.28      5.42 o 
   8   8   8        0.99        7.73      6.87 o 
   0   9   8        1.27        1.24      7.94 o 
   1   9   8      100.90      122.25      7.94 o 
   2   9   8       26.32       30.37      6.12 o 
   3   9   8       14.90       18.44      5.86 o 
   4   9   8        5.19        0.35      5.66 o 
   5   9   8       12.43       11.60      6.32 o 
   6   9   8        8.33       11.82      6.45 o 
   7   9   8        7.40       10.96      7.57 o 
   8   9   8        1.68        9.95      6.41 o 
   9   9   8       12.44       25.90     12.23 o 
   0  10   8       13.05       17.16      8.26 o 
   1  10   8       24.89       32.75      6.46 o 
   2  10   8        9.88        5.39      5.58 o 
   3  10   8       12.60        6.74      5.83 o 
   4  10   8       57.52       52.49      6.72 o 
   5  10   8       16.25       20.39      6.07 o 
   6  10   8        0.19        1.63      5.94 o 
   7  10   8       20.94       24.78      7.59 o 
   8  10   8        1.82        1.41      6.24 o 
   9  10   8        3.64       12.18     10.44 o 
  10  10   8        9.68       32.10     21.33 o 
   0  11   8       53.03       69.86     11.61 o 
   1  11   8        0.21       -5.17      6.60 o 
   2  11   8        0.12       -3.08      6.31 o 
   3  11   8       17.54       21.19      7.32 o 
   4  11   8        2.24       -2.07      6.77 o 
   5  11   8       16.47        4.03      7.11 o 
   6  11   8        5.93       -1.75      7.70 o 
   7  11   8       13.21        9.47      8.06 o 
   8  11   8       10.27        5.74      8.00 o 
   0  12   8        2.07       -3.24      9.77 o 
   1  12   8        9.18        1.01      7.30 o 
   2  12   8        1.74       -6.93      7.04 o 
   3  12   8        4.25       -3.11      6.58 o 
   4  12   8       21.23       13.40      7.44 o 
   5  12   8        9.62        2.29      7.17 o 
   6  12   8        6.44        1.81      7.87 o 
   7  12   8        3.12       -0.74      8.10 o 
   0  13   8        4.68       -6.47     10.34 o 
   1  13   8        0.18      -10.34      6.89 o 
   2  13   8        0.36      -10.04      6.69 o 
   3  13   8        5.02       -6.38      7.81 o 
   4  13   8        6.82       -1.86      7.50 o 
   5  13   8        1.91       -9.61      7.60 o 
   0  14   8        0.13      -16.48     10.99 o 
   1  14   8        0.61      -11.12      7.41 o 
   2  14   8        3.29        1.08      7.80 o 
   0   1   9       44.65       30.47      8.11 o 
   0   2   9      363.19      352.02     16.59 o 
   1   2   9      131.63      159.73      8.59 o 
   0   3   9      142.33      157.38     12.49 o 
   1   3   9       57.07       71.35      6.83 o 
   2   3   9      196.17      186.27      8.37 o 
   0   4   9       38.39       41.43      8.67 o 
   1   4   9       66.14       67.85      6.55 o 
   2   4   9      101.71      137.39      7.65 o 
   3   4   9      155.24      181.24      7.76 o 
   0   5   9        4.49       -3.20      7.00 o 
   1   5   9       53.94       47.04      5.91 o 
   2   5   9       20.15       30.38      5.56 o 
   3   5   9       35.11       41.72      5.60 o 
   4   5   9        8.60        6.95      4.75 o 
   0   6   9        0.77       -7.17      7.46 o 
   1   6   9        5.23       -5.95      4.66 o 
   2   6   9       17.87       22.68      5.19 o 
   3   6   9       28.41       26.97      5.46 o 
   4   6   9        3.89        3.51      4.97 o 
   5   6   9       10.16        2.86      5.04 o 
   0   7   9        0.02       -9.68      6.45 o 
   1   7   9        1.87       -7.21      4.80 o 
   2   7   9        4.47       -0.71      5.09 o 
   3   7   9        6.04        8.14      5.16 o 
   4   7   9       38.38       42.16      5.93 o 
   5   7   9        7.53        4.66      4.99 o 
   6   7   9       12.66       13.81      5.27 o 
   0   8   9        4.86       -0.70      6.40 o 
   1   8   9        6.86       -6.55      4.98 o 
   2   8   9        9.58        6.93      5.23 o 
   3   8   9       45.55       43.78      5.97 o 
   4   8   9        3.06        6.06      5.35 o 
   5   8   9        0.29        1.19      5.18 o 
   6   8   9        0.59       -2.82      4.99 o 
   7   8   9        8.16       12.17      5.30 o 
   0   9   9       29.55       22.85      9.12 o 
   1   9   9        1.92       -2.03      5.65 o 
   2   9   9        0.23       -8.70      5.80 o 
   3   9   9        2.79       -9.13      6.09 o 
   4   9   9       16.24       11.73      6.84 o 
   5   9   9        0.18       -5.91      5.99 o 
   6   9   9        7.61        6.37      6.56 o 
   7   9   9        0.75       -5.35      6.25 o 
   8   9   9       11.37       13.71      7.08 o 
   0  10   9        1.31       -3.63      8.14 o 
   1  10   9       14.18        0.74      5.99 o 
   2  10   9        5.80       -5.81      6.33 o 
   3  10   9       19.58       19.98      7.22 o 
   4  10   9        8.91        5.71      6.58 o 
   5  10   9       10.84       16.16      6.83 o 
   6  10   9        1.42       -4.87      6.62 o 
   7  10   9        2.68        4.34      6.65 o 
   8  10   9        0.23      -14.23      9.49 o 
   0  11   9       25.28       28.43     11.22 o 
   1  11   9        3.83       -2.20      7.14 o 
   2  11   9        2.64       -3.51      6.83 o 
   3  11   9        5.94        5.68      7.69 o 
   4  11   9       14.36        0.66      7.91 o 
   5  11   9        3.70        2.39      8.22 o 
   6  11   9        3.02       -8.74      8.18 o 
   0  12   9        0.99        1.64      9.93 o 
   1  12   9        0.56       -8.93      6.78 o 
   2  12   9        0.49       -8.83      7.12 o 
   3  12   9        5.99       -1.61      8.28 o 
   4  12   9        2.49      -11.80      8.09 o 
   0   0  10        2.11       -2.82     14.93 o 
   0   1  10        0.60       -6.94      7.58 o 
   1   1  10       36.36       52.92      9.15 o 
   0   2  10        0.05       -3.80      7.66 o 
   1   2  10        3.88        4.89      5.59 o 
   2   2  10       25.70       28.08      8.88 o 
   0   3  10       47.31       75.08     10.21 o 
   1   3  10        4.79       15.38      5.69 o 
   2   3  10       21.08       36.14      6.24 o 
   3   3  10       17.37       10.42      7.53 o 
   0   4  10       13.63       12.82      8.37 o 
   1   4  10       56.28       69.64      6.84 o 
   2   4  10        1.24        0.83      5.40 o 
   3   4  10        5.10        5.51      5.46 o 
   4   4  10       75.70       79.39      9.91 o 
   0   5  10        4.47      -11.14      7.43 o 
   1   5  10       11.38        3.63      5.56 o 
   2   5  10        1.82       -4.48      5.17 o 
   3   5  10        2.34       -0.29      5.37 o 
   4   5  10       25.42       29.02      6.06 o 
   5   5  10       12.40       27.78      7.60 o 
   0   6  10        0.23      -11.10      7.40 o 
   1   6  10        1.48       -7.72      5.15 o 
   2   6  10       12.75        9.11      5.55 o 
   3   6  10       25.94       35.37      6.14 o 
   4   6  10        1.87        1.20      5.40 o 
   5   6  10       16.18       16.77      5.82 o 
   6   6  10        0.44        5.83      7.21 o 
   0   7  10        0.00      -10.56      7.04 o 
   1   7  10        4.75       -4.32      5.40 o 
   2   7  10        1.55       -0.48      5.46 o 
   3   7  10       34.13       34.20      6.51 o 
   4   7  10       29.49       36.36      6.28 o 
   5   7  10        3.29        0.68      5.10 o 
   6   7  10        0.31       -3.16      5.24 o 
   7   7  10        6.65       10.40      7.63 o 
   0   8  10        1.35       -2.89      7.79 o 
   1   8  10       12.50        7.87      5.84 o 
   2   8  10       11.58        7.62      5.90 o 
   3   8  10        3.26        2.20      5.32 o 
   4   8  10        1.73       -0.60      5.49 o 
   5   8  10        0.38       -5.68      5.94 o 
   6   8  10        0.75       -1.37      6.33 o 
   7   8  10        0.10       -0.80      6.36 o 
   8   8  10        0.33        0.45     11.98 o 
   0   9  10       12.82        7.71     10.66 o 
   1   9  10        5.82       -0.10      6.64 o 
   2   9  10        1.08       -1.47      6.68 o 
   3   9  10        2.96       -3.68      6.56 o 
   4   9  10        2.50       -7.58      6.20 o 
   5   9  10        7.92       -4.02      6.93 o 
   6   9  10        0.21        6.79      6.89 o 
   7   9  10        1.24        0.49      6.95 o 
   0  10  10        4.75       12.21     10.92 o 
   1  10  10        0.40      -10.33      6.89 o 
   2  10  10        2.35       -2.03      6.60 o 
   3  10  10        4.35        3.92      6.98 o 
   4  10  10        5.92       -3.50      6.82 o 
   5  10  10        3.18       -3.64      7.02 o 
   0  11  10        0.90      -18.93     12.83 o 
   1  11  10        0.05       -6.68      8.52 o 
   2  11  10        1.18      -11.79      7.86 o 
   3  11  10        0.21       -2.26      7.89 o 
   0   1  11      146.72      211.39     17.10 o 
   0   2  11       16.52       34.74      9.29 o 
   1   2  11        5.66       13.93      6.00 o 
   0   3  11        6.91       10.62      8.84 o 
   1   3  11        8.66       12.50      5.99 o 
   2   3  11       35.70       41.29      6.68 o 
   0   4  11        3.03       11.53      8.71 o 
   1   4  11        7.68        0.40      5.58 o 
   2   4  11       24.11       26.99      6.40 o 
   3   4  11        2.55        3.11      5.62 o 
   0   5  11        0.34      -12.26      8.17 o 
   1   5  11       13.49        9.61      6.31 o 
   2   5  11        1.15       -6.19      5.42 o 
   3   5  11        0.91       -0.85      5.76 o 
   4   5  11        0.22       -8.49      5.66 o 
   0   6  11        0.17      -12.30      8.20 o 
   1   6  11        2.99       -6.70      5.82 o 
   2   6  11        6.26       -0.97      5.94 o 
   3   6  11        0.99        2.20      5.83 o 
   4   6  11       22.91       29.46      6.46 o 
   5   6  11        1.27       -1.83      6.15 o 
   0   7  11        6.24        5.74      9.25 o 
   1   7  11        5.55        8.44      6.35 o 
   2   7  11        0.07        3.17      6.15 o 
   3   7  11        4.07        2.33      6.08 o 
   4   7  11        2.82        1.87      5.96 o 
   5   7  11       10.76       16.28      6.51 o 
   6   7  11        0.52       -3.30      6.29 o 
   0   8  11        0.72       -7.22     10.86 o 
   1   8  11        3.90       -5.68      6.89 o 
   2   8  11        6.53        6.31      7.50 o 
   3   8  11        0.32       -1.51      7.65 o 
   4   8  11        4.33        3.85      7.53 o 
   5   8  11        2.88       11.94      7.83 o 
   0   9  11        2.15        3.54     11.36 o 
   1   9  11        3.21        3.59      7.74 o 
   2   9  11        2.98        0.98      7.64 o 
   3   9  11        1.87      -10.67      7.11 o 
   0   0  12       11.60       30.68     19.83 o 
   0   1  12        0.21        2.41      8.36 o 
   1   1  12        3.00        5.17      8.09 o 
   0   2  12        0.60      -11.44      7.91 o 
   1   2  12        0.50       -1.63      5.87 o 
   2   2  12        3.51      -11.34      8.12 o 
   0   3  12        1.13        1.09      8.38 o 
   1   3  12        3.05       -0.87      5.61 o 
   2   3  12        0.65       -3.67      5.89 o 
   3   3  12        4.07        2.57      7.87 o 
   0   4  12        4.64       -6.63      8.94 o 
   1   4  12        3.72       -1.19      6.13 o 
   2   4  12        0.77        0.06      6.16 o 
   3   4  12        4.21       -0.84      5.96 o 
   4   4  12        1.99        7.15      8.82 o 
   0   5  12        5.95        6.78      8.99 o 
   1   5  12        0.68       -2.25      6.07 o 
   2   5  12        5.25        6.08      6.57 o 
   3   5  12        0.72       -4.38      5.84 o 
   4   5  12        2.69        0.70      6.09 o 
   0   6  12        5.05        6.79      9.73 o 
   1   6  12        0.39       -4.23      6.48 o 
   2   6  12        0.57        2.23      6.74 o 
   3   6  12        1.86        0.50      6.18 o 
                                                 
